# Supplementary material for: Stem Cell Growth and Differentiation in Organ Culture: New Insights for Uterine Fibroid Treatment
Source: Biomedicines. 2022 Jun 29;10(7):1542. doi: 10.3390/biomedicines10071542 (PMC9313456; doi:10.3390/biomedicines10071542)
Supplement: Supplementary file 1 [file biomedicines-10-01542-s001.zip]

Archive with 1 entries (1 files):
- biomedicines-1772228-supplementary.pdf
